# Supplementary material for: Genome-Wide Association Study for Incident Myocardial Infarction and Coronary Heart Disease in Prospective Cohort Studies: The CHARGE Consortium
Source: PLoS One. 2016 Mar 7;11(3):e0144997. doi: 10.1371/journal.pone.0144997 (PMC4780701; doi:10.1371/journal.pone.0144997)
Supplement: S1 Fig — a. QQ Plot for Discovery GWAS MI. b. QQ Plot for Discovery GWAS CHD. (ZIP) [file pone.0144997.s002.zip]

Archive with 2 entries (2 files):
- S1a Fig.tif
- S1b Fig.tif
